# Supplementary material for: Playback of Alarm and Appetitive Calls Differentially Impacts Vocal, Heart-Rate, and Motor Response in Rats
Source: iScience. 2020 Sep 19;23(10):101577. doi: 10.1016/j.isci.2020.101577 (PMC7553343; doi:10.1016/j.isci.2020.101577)
Supplement: Data S1. Correlations between Selected Categories of Heart Rate, USV, Distance and Time in Paired, Single and Pooled Groups of Rats, Related to Figure 6 — Spearman's rho and color-coded p values are given. [file mmc2.xlsx]

## Sheet: A.50-kHz correlations, Spearman
			Paired rats; 50-kHz USV playback																													Paired rats; 50-kHz tone playback
			heart rate									number of USV										distance traveled										heart rate									number of USV
			m10 s	0 s	10 s	20 s	30 s	av10_30	av10_60	av10_120	av0_20	0 s	10 s	20 s	sum0_20s	sum0_50s	sum0_110s	m10 vs. 0s	m10 vs. 10s	m10 vs. 20s	m10vs.av0_10s	m10 s	0 s	10 s	m10vs.0s	10vs.0s	sum0_20s	sum10_30s				m10 s	0 s	10 s	20 s	30 s	av10_30	av10_60	av10_120	av0_20	0 s	10 s	20 s	sum0_20s	sum0_50s	sum0_110s	m10 vs. 0s	m10 vs. 10s	m10 vs. 20s
	USV	0 s	0.314006	0.340545	0.373552	0.326272	0.231044	0.317798	0.325826	0.306201	0.341883																			USV	0 s	-0.0386581	0.162274	0.152609	0.150811	0.124964	0.138675	0.123841	0.144968	0.17059
		10 s	0.416437	0.411525	0.400807	0.403039	0.354362	0.382497	0.395001	0.380934	0.400807																				10 s	0.122431	0.25209	0.254801	0.324148	0.330699	0.291621	0.330021	0.32573	0.307433
		20 s	0.509897	0.354536	0.373314	0.411986	0.362807	0.385832	0.411316	0.397009	0.385161																				20 s	0.0706376	0.283225	0.242282	0.283225	0.264104	0.258255	0.301222	0.316744	0.2857
		sum0_20s	0.426489	0.400445	0.431386	0.417362	0.34079	0.396216	0.406233	0.383973	0.41291																				sum0_20s	-0.0462004	0.143065	0.132352	0.231895	0.190382	0.184579	0.200425	0.214486	0.204666
		sum0_50s	0.448971	0.356372	0.382193	0.404452	0.362604	0.384641	0.392209	0.383973	0.379521																				sum0_50s	-0.0194002	0.184413	0.159439	0.243506	0.220092	0.211172	0.235924	0.248189	0.225444
		sum0_110s	0.36934	0.252976	0.315274	0.356213	0.348426	0.342864	0.346423	0.350873	0.313717																				sum0_110s	-0.0225221	0.177501	0.165236	0.244175	0.223214	0.214963	0.234586	0.246628	0.2192
		m10 vs. 0s	0.320331	0.348418	0.388766	0.328578	0.258137	0.335043	0.345966	0.330808	0.351093																				m10 vs. 0s	-0.0312695	0.174794	0.14195	0.152298	0.118554	0.130252	0.120354	0.145549	0.176594
		m10 vs. 10s	0.419047	0.421946	0.414363	0.419939	0.382918	0.400982	0.417486	0.405666	0.415032																				m10 vs. 10s	0.161485	0.267642	0.256846	0.335565	0.33534	0.293282	0.338489	0.33489	0.318697
		m10 vs. 20s	0.508561	0.363194	0.382651	0.417539	0.379967	0.396293	0.424696	0.409712	0.390031																				m10 vs. 20s	0.0838686	0.282103	0.242187	0.296679	0.273806	0.265733	0.310583	0.326953	0.292419
		m10vs.av0_10s	0.402271	0.438335	0.44724	0.420971	0.358415	0.410508	0.424087	0.408949	0.430989																				m10vs.av0_10s	0.110358	0.201307	0.201081	0.280069	0.285486	0.255245	0.282326	0.27849	0.254793
	distance	m10 s	0.447783	0.249754	0.363054	0.385222	0.337438	0.370936	0.361084	0.318719	0.365517	0.209162	0.241842	0.32463	0.288601	0.300924	0.294125	0.194496	0.211879	0.319094	0.210747									distance	m10 s	0.555172	0.515271	0.530049	0.465025	0.497537	0.514286	0.505911	0.478818	0.487685	0.131781	0.180364	0.248772	0.087	0.173108	0.191135	0.118697	0.161527	0.239949
		0 s	0.0349754	0.0926108	0.134975	0.0394089	-0.00492611	0.0605911	0.0330049	0.0364532	0.0896552	0.654651	0.339765	0.197353	0.494147	0.431054	0.401035	0.69604	0.371158	0.253442	0.552379										0 s	0.062069	0.255172	0.160099	0.231527	0.152709	0.176355	0.163547	0.200493	0.234483	0.772749	0.528065	0.455666	0.645333	0.599582	0.590939	0.797468	0.503027	0.42848
		10 s	0.392611	0.448768	0.239901	0.182759	0.232512	0.243842	0.255172	0.230542	0.305419	0.365232	0.608313	0.488307	0.52175	0.487985	0.444636	0.318895	0.578839	0.450646	0.520335										10 s	0.00738916	0.108867	0.206404	0.257143	0.150246	0.201478	0.205419	0.216749	0.232512	0.324594	0.523556	0.42675	0.528179	0.400051	0.391161	0.335146	0.53269	0.419041
		m10vs.0s	-0.164039	-0.0778325	-0.0862069	-0.148768	-0.153695	-0.128079	-0.14335	-0.104433	-0.106897	0.425486	0.125125	-0.00643813	0.237585	0.201109	0.177115	0.472912	0.172368	0.0450893	0.324871										m10vs.0s	-0.181281	-0.0275862	-0.117241	-0.0364532	-0.109852	-0.11133	-0.112808	-0.0635468	-0.0349754	0.619793	0.424607	0.296881	0.522494	0.428202	0.412398	0.656327	0.44071	0.27994
		10vs.0s	-0.269951	-0.226108	-0.112808	-0.134483	-0.211823	-0.161576	-0.184236	-0.165025	-0.164039	0.400051	-0.0417906	-0.118115	0.144177	0.0798521	0.0825225	0.445515	-0.00642057	-0.0614404	0.20138										10vs.0s	-0.0192118	0.184729	0.0640394	0.133498	0.0817734	0.091133	0.0768473	0.112315	0.138424	0.663637	0.357221	0.327541	0.482949	0.490433	0.482283	0.665803	0.303112	0.299812
		sum0_20s	0.257635	0.235961	0.219212	0.0985222	0.00689655	0.105419	0.0807882	0.0596059	0.200493	0.668727	0.554653	0.352859	0.616636	0.49809	0.41212	0.64791	0.551922	0.358733	0.649988										sum0_20s	0.0527094	0.270443	0.213793	0.242857	0.175369	0.199507	0.197537	0.229557	0.258128	0.69652	0.645302	0.694466	0.724671	0.694656	0.693915	0.708694	0.63165	0.659735
		sum10_30s	0.415764	0.173399	0.169458	0.136946	0.091133	0.133005	0.159606	0.138916	0.186207	0.324486	0.454504	0.571012	0.465065	0.446827	0.384037	0.285327	0.433882	0.537604	0.400542										sum10_30s	0.12069	0.340887	0.346798	0.319704	0.276355	0.308374	0.305911	0.321675	0.355665	0.4915	0.592946	0.712663	0.594418	0.622301	0.625018	0.484765	0.545652	0.696498
	time	m10 s	0.311036	0.120717	0.0902657	0.10386	0.247415	0.159868	0.218595	0.231646	0.098966	-0.27886	-0.146854	0.0128468	-0.179826	-0.0876008	-0.0560151	-0.234312	-0.140929	0.0333636	-0.204608	0.186513	-0.305598	-0.0951596	-0.367044	-0.269709	-0.511143	-0.24959		time	m10 s	0.372666	0.193143	0.0926216	0.0926216	0.216844	0.158819	0.18034	0.141929	0.10597	0.150159	0.234533	0.250607	0.117818	0.241715	0.246084	0.142451	0.250607	0.251238
		0 s	0.393995	0.25712	0.200323	0.237676	0.359712	0.299078	0.351014	0.402438	0.234862	-0.0442471	-0.00488025	0.156767	0.0168959	0.0903675	0.157873	0.0123062	0.00474534	0.176918	0.00128015	0.128944	-0.0908235	0.0130479	-0.175763	-0.117687	-0.337198	-0.190857			0 s	0.300426	0.199445	0.102744	0.0551495	0.137748	0.112817	0.134474	0.104507	0.0637115	-0.0995856	-0.0201053	0.0451094	-0.13494	-0.0352207	0.00492332	-0.0947146	0.0275244	0.0520618
		10 s	0.251734	0.332088	0.205279	0.300072	0.302583	0.290655	0.310744	0.342132	0.274961	0.306201	0.272585	0.433892	0.341715	0.402959	0.454558	0.353859	0.309033	0.473888	0.33516	-0.156941	0.233529	0.282494	0.249223	0.0634042	0.0539878	-0.104209			10 s	-0.275492	-0.132815	-0.240644	-0.319216	-0.317901	-0.286012	-0.295217	-0.286341	-0.283053	0.0713205	-0.121872	0	-0.0446999	0.0230722	0.070535	0.0577464	-0.167185	-0.0205553
		10 vs. 0s	-0.219651	0.00159167	-0.0185695	-0.077992	-0.117253	-0.0880726	-0.192062	-0.262626	-0.0594225	-0.0308523	0.0687133	-0.0549392	0.025217	-0.027606	-0.036613	-0.00903843	0.0832479	-0.0168102	0.0427415	0.00159167	0.136884	0.188879	0.0514641	-0.0493419	0.310907	0.0631364			10 vs. 0s	-0.583233	-0.35229	-0.342327	-0.330575	-0.422799	-0.368384	-0.394187	-0.359699	-0.325977	0.132549	0.0126015	0.0259835	0.167783	0.132804	0.142793	0.116	-0.080536	0.00953247
		10 vs. m10s	-0.181335	0.0558364	0.0938583	0.0999737	0.0561023	0.0616859	-0.0462644	-0.130817	0.0781709	-0.0658447	0.0584602	0.0613469	0.0444306	0.0188896	0.043478	-0.0476938	0.0799733	0.0925342	0.025278	0.156342	0.0885405	0.159267	-0.0459985	-0.0829569	0.270673	0.159532			10 vs. m10s	-0.46715	-0.216116	-0.174586	-0.183844	-0.327746	-0.240453	-0.265053	-0.224317	-0.197864	-0.00775865	-0.183616	-0.138539	-0.00995405	-0.0944152	-0.0795633	-0.00602572	-0.230631	-0.15019
		ave0_20s	0.430719	0.359443	0.253935	0.333896	0.394442	0.354845	0.394442	0.434806	0.317546	0.0726131	0.170047	0.334138	0.173442	0.255753	0.310559	0.11149	0.182878	0.347923	0.149304	-0.00178827	-0.118537	0.188535	-0.138974	-0.224045	-0.252147	-0.115727			ave0_20s	0.0250028	-0.0275031	-0.110012	-0.166019	-0.105012	-0.108012	-0.107512	-0.127514	-0.159018	-0.23543	-0.208519	-0.116144	-0.284013	-0.172215	-0.112053	-0.23263	-0.186742	-0.100103
		ave10_30s	0.277844	0.302838	0.0674266	0.13776	0.15171	0.148222	0.164498	0.19298	0.16101	0.165216	0.156396	0.264718	0.188446	0.241955	0.2959	0.19921	0.169587	0.290283	0.18207	-0.158104	0.0924209	0.359802	0.126134	-0.0819582	0.00290632	-0.145316			ave10_30s	-0.290912	-0.280826	-0.351961	-0.388591	-0.402924	-0.375319	-0.390183	-0.398677	-0.384875	-0.273826	-0.43895	-0.445381	-0.387008	-0.362455	-0.312957	-0.245886	-0.426578	-0.436322
			Single rats; 50-kHz USV playback																													Single rats; 50-kHz tone playback
			heart rate									number of USV										distance traveled										heart rate									number of USV
			m10 s	0 s	10 s	20 s	30 s	av10_30	av10_60	av10_120	av0_20	0 s	10 s	20 s	sum0_20s	sum0_50s	sum0_110s	m10 vs. 0s	m10 vs. 10s	m10 vs. 20s	m10vs.av0_10s	m10 s	0 s	10 s	m10vs.0s	10vs.0s	sum0_20s	sum10_30s				m10 s	0 s	10 s	20 s	30 s	av10_30	av10_60	av10_120	av0_20	0 s	10 s	20 s	sum0_20s	sum0_50s	sum0_110s	m10 vs. 0s	m10 vs. 10s	m10 vs. 20s
	USV	0 s	0.334754	0.502233	0.482435	0.550633	0.445731	0.53666	0.482386	0.483804	0.564202																			USV	0 s	0.328312	0.404169	0.451707	0.495198	0.44847	0.461012	0.466474	0.387784	0.478409
		10 s	0.187829	0.390014	0.608434	0.635466	0.580471	0.63587	0.570564	0.563084	0.616865																				10 s	0.461634	0.389244	0.533821	0.576284	0.543527	0.574869	0.547571	0.451726	0.530181
		20 s	0.119722	0.293329	0.444292	0.517579	0.416292	0.490434	0.429256	0.449311	0.469366																				20 s	0.376182	0.406365	0.462884	0.51373	0.483141	0.50664	0.460453	0.343365	0.483952
		sum0_20s	0.251413	0.429177	0.592877	0.624899	0.556094	0.627522	0.565779	0.575666	0.614407																				sum0_20s	0.441283	0.473769	0.55912	0.586158	0.560533	0.579702	0.556296	0.449354	0.567999
		sum0_50s	0.199758	0.402543	0.569569	0.626715	0.539952	0.619653	0.55791	0.553471	0.593221																				sum0_50s	0.376034	0.358281	0.45935	0.487795	0.483155	0.489006	0.470244	0.363728	0.463789
		sum0_110s	0.140623	0.312721	0.508676	0.577827	0.458993	0.559064	0.491678	0.481993	0.52759																				sum0_110s	0.221751	0.206618	0.275424	0.275424	0.282284	0.296005	0.251009	0.139629	0.276231
		m10 vs. 0s	0.28792	0.439788	0.41124	0.477096	0.400655	0.466147	0.423162	0.416065	0.491289																				m10 vs. 0s	0.343009	0.414402	0.46557	0.52766	0.451008	0.475076	0.495502	0.402065	0.508042
		m10 vs. 10s	0.177955	0.372308	0.592432	0.625575	0.59379	0.626992	0.566864	0.554919	0.603912																				m10 vs. 10s	0.497879	0.417602	0.56133	0.617686	0.559911	0.604104	0.586265	0.467674	0.570858
		m10 vs. 20s	0.0998993	0.265117	0.421885	0.488981	0.398182	0.466332	0.409506	0.433773	0.439638																				m10 vs. 20s	0.322291	0.374385	0.427289	0.502693	0.454248	0.483234	0.454248	0.315197	0.467221
		m10vs.av0_10s	0.288456	0.465004	0.586567	0.651047	0.580144	0.642967	0.581154	0.574892	0.640947																				m10vs.av0_10s	0.433967	0.442246	0.555534	0.619145	0.542206	0.57593	0.580776	0.471729	0.581988
	distance	m10 s	0.502016	0.374194	0.272205	0.240726	0.0387097	0.202016	0.260484	0.372177	0.285484	0.179832	0.23413	0.288467	0.252825	0.266142	0.240896	0.0934727	0.185445	0.267342	0.178366									distance	m10 s	0.234677	0.215726	0.327419	0.269355	0.245968	0.28871	0.253226	0.259274	0.28871	0.199657	0.332829	0.0064824	0.187853	0.100666	0.0427764	0.0103145	0.223194	-0.140065
		0 s	0.250806	0.323387	0.242968	0.270968	0.246774	0.282258	0.241935	0.301613	0.314919	0.680242	0.385363	0.41771	0.505852	0.476392	0.500555	0.714934	0.391541	0.398991	0.57873										0 s	-0.0266129	0.16129	0.153629	0.119355	0.172177	0.162903	0.165323	0.205645	0.137097	0.509965	0.35487	0.258486	0.395279	0.394392	0.385392	0.296088	0.241236	0.112092
		10 s	0.336694	0.354839	0.460732	0.416532	0.439516	0.460484	0.390323	0.464113	0.461694	0.461325	0.510516	0.375169	0.529661	0.458434	0.366993	0.45094	0.530423	0.379173	0.544188										10 s	0.345161	0.553226	0.610484	0.594758	0.520565	0.546371	0.587097	0.529435	0.580645	0.36796	0.362149	0.240659	0.384584	0.282429	0.13297	0.367279	0.347664	0.199861
		m10vs.0s	-0.0451613	0.11371	0.135296	0.189113	0.248387	0.215726	0.157661	0.152419	0.191532	0.548203	0.299233	0.300824	0.37268	0.354116	0.382528	0.61984	0.336272	0.300709	0.48985										m10vs.0s	-0.226613	-0.028629	-0.0830645	-0.0620968	0.0314516	-0.0262097	-0.00604839	0.0100806	-0.078629	0.168303	0	0.190623	0.13297	0.226548	0.251816	0.156134	0.00344623	0.196618
		10vs.0s	-0.00282258	0.0205645	-0.0953725	0.00362903	-0.0326613	-0.0153226	-0.00403226	0.000403226	-0.00282258	0.384167	0.0936114	0.227897	0.198346	0.214286	0.298396	0.433908	0.101833	0.210921	0.263206										10vs.0s	-0.254032	-0.298387	-0.2875	-0.295161	-0.177823	-0.220968	-0.23871	-0.168145	-0.284677	0.154143	-0.0145588	0.00709012	0.0133172	0.0921929	0.172518	-0.0240673	-0.110685	-0.0833092
		sum0_20s	0.414919	0.533468	0.462748	0.440726	0.453629	0.475	0.431855	0.52621	0.510484	0.649662	0.50627	0.484964	0.594431	0.541768	0.492485	0.63383	0.51038	0.469567	0.605395										sum0_20s	0.103226	0.346371	0.347581	0.325	0.330645	0.329435	0.352016	0.37621	0.332258	0.452314	0.363969	0.250788	0.385997	0.34537	0.26473	0.326627	0.290902	0.127295
		sum10_30s	0.499194	0.597984	0.528682	0.559274	0.479032	0.556855	0.51371	0.603629	0.600403	0.4593	0.539428	0.546345	0.601897	0.585755	0.499143	0.393153	0.511392	0.536706	0.518736										sum10_30s	0.242742	0.5375	0.522581	0.487097	0.472581	0.497984	0.493145	0.514516	0.492339	0.322243	0.326965	0.227087	0.32607	0.259028	0.134383	0.280515	0.30489	0.133781
	time	m10 s	0.303396	0.293466	0.261167	0.327005	0.217121	0.275373	0.287509	0.274932	0.322813	0.0214987	0.10566	-0.0647376	-0.00618323	-0.0503491	-0.0702167	-0.0205265	0.0974904	-0.095611	0.0595798	0.100617	-0.164385	0.0350836	-0.150484	-0.191525	-0.0467781	-0.0688432		time	m10 s	-0.195167	-0.0551136	-0.118656	-0.160802	-0.18717	-0.173338	-0.208351	-0.227154	-0.117792	-0.397169	-0.363625	-0.148431	-0.327163	-0.313689	-0.223877	-0.381369	-0.360096	-0.122229
		0 s	0.279496	0.137355	0.21979	0.27908	0.121122	0.248487	0.203326	0.174607	0.267425	0.205698	0.298654	0.155889	0.227547	0.174435	0.15859	0.141799	0.287659	0.143721	0.279928	-0.100727	-0.123411	0	-0.0199789	-0.0867831	-0.179602	-0.150882			0 s	0.0922698	0.0933402	0.0597292	-0.0177689	-0.113678	-0.0595151	-0.0717178	-0.064439	0.0552334	-0.382127	-0.334628	-0.172406	-0.284103	-0.29722	-0.300387	-0.263505	-0.26057	-0.10299
		10 s	0.24697	0.137257	0.0747054	0.18441	0.0695624	0.157799	0.0826345	0.105978	0.188145	0.320525	0.321175	0.233372	0.311882	0.278241	0.277512	0.2742	0.307769	0.220092	0.365319	-0.158266	0.125586	0.0536891	0.18301	0.107378	-0.0485536	-0.0354815			10 s	-0.148503	-0.227575	-0.180738	-0.28874	-0.225922	-0.230606	-0.274964	-0.268903	-0.206912	-0.303803	-0.274666	-0.28029	-0.276151	-0.270719	-0.212456	-0.253717	-0.253064	-0.217029
		10 vs. 0s	-0.0379429	-0.0626498	-0.189072	-0.0820625	-0.022501	-0.0897834	-0.13655	-0.0244864	-0.0941954	0.0865282	0.0974489	0.172223	0.155426	0.201789	0.222078	0.112258	0.105552	0.18841	0.155931	-0.0613263	0.319205	0.279718	0.269791	0.148242	0.187729	0.221039			10 vs. 0s	-0.179491	-0.294739	-0.211396	-0.243517	-0.114162	-0.162996	-0.187739	-0.167554	-0.230929	0.083186	0.0207881	-0.13586	-0.0173771	-0.00532067	0.0394243	0.0212277	-0.0252056	-0.139326
		10 vs. m10s	-0.108629	-0.151735	-0.191197	-0.152166	-0.143545	-0.131044	-0.193549	-0.109922	-0.150873	0.212815	0.152382	0.231288	0.239219	0.245691	0.261195	0.212642	0.145224	0.24559	0.218971	-0.175875	0.223724	0.0900929	0.242259	0.183203	0.0331921	0.0685396			10 vs. m10s	0.0547013	-0.0903208	0.00169616	-0.0443123	0.0396478	0.0226862	0.00911688	0.0127212	-0.0245944	0.123277	0.190847	0.00479323	0.148428	0.147337	0.122541	0.120593	0.185257	0.00671462
		ave0_20s	0.201298	0.0714218	0.0984979	0.179069	0.0436352	0.150459	0.0796549	0.0837714	0.176599	0.214912	0.223026	0.100923	0.175815	0.103099	0.080947	0.182469	0.223837	0.0974453	0.26912	-0.202739	-0.118144	-0.0162603	0.0207885	-0.0681286	-0.249668	-0.206238			ave0_20s	-0.0150217	-0.0973235	-0.120173	-0.207341	-0.229345	-0.198244	-0.24352	-0.234423	-0.121866	-0.476145	-0.364231	-0.23129	-0.354882	-0.35407	-0.306499	-0.335865	-0.287085	-0.137519
		ave10_30s	0.157954	-0.0381049	-0.0123481	0.0374663	-0.0521548	0.0308671	-0.0579024	-0.0317186	0.0513033	0.185067	0.150076	0.0691942	0.130812	0.0818106	0.101401	0.166775	0.155084	0.0624556	0.216591	-0.277591	-0.037892	-0.0136241	0.102394	0.00255452	-0.213728	-0.243744			ave10_30s	-0.112355	-0.247687	-0.16658	-0.181055	-0.165431	-0.18611	-0.188867	-0.241943	-0.169107	-0.175205	-0.139647	-0.159525	-0.166024	-0.163922	-0.116815	-0.125039	-0.11817	-0.0690698
			Paired and single rats; 50-kHz USV playback																													Paired and single rats; 50-kHz tone playback
			heart rate									number of USV										distance traveled										heart rate									number of USV
			m10 s	0 s	10 s	20 s	30 s	av10_30	av10_60	av10_120	av0_20	0 s	10 s	20 s	sum0_20s	sum0_50s	sum0_110s	m10 vs. 0s	m10 vs. 10s	m10 vs. 20s	m10vs.av0_10s	m10 s	0 s	10 s	m10vs.0s	10vs.0s	sum0_20s	sum10_30s				m10 s	0 s	10 s	20 s	30 s	av10_30	av10_60	av10_120	av0_20	0 s	10 s	20 s	sum0_20s	sum0_50s	sum0_110s	m10 vs. 0s	m10 vs. 10s	m10 vs. 20s
	USV	0 s	0.31904	0.414036	0.410912	0.428119	0.341636	0.426687	0.400538	0.395286	0.446153																			USV	0 s	0.14616	0.284875	0.300848	0.3089	0.308927	0.308661	0.299997	0.278736	0.319505
		10 s	0.29125	0.397335	0.490812	0.531273	0.489083	0.53978	0.500054	0.484551	0.518314																				10 s	0.284512	0.322394	0.376282	0.437465	0.452161	0.433471	0.438769	0.380329	0.396916
		20 s	0.261368	0.308798	0.392177	0.447347	0.400607	0.448541	0.419839	0.414242	0.421218																				20 s	0.219458	0.350447	0.352496	0.393149	0.399108	0.390036	0.390568	0.335628	0.380777
		sum0_20s	0.315254	0.406936	0.500529	0.521948	0.462538	0.533455	0.498115	0.488646	0.519488																				sum0_20s	0.178395	0.31012	0.332381	0.399508	0.402605	0.389396	0.383626	0.340798	0.368088
		sum0_50s	0.296539	0.36951	0.462258	0.510612	0.462238	0.518891	0.484614	0.470437	0.490274																				sum0_50s	0.155729	0.283238	0.29454	0.354226	0.36746	0.348032	0.349647	0.301686	0.327175
		sum0_110s	0.240575	0.296111	0.410071	0.472583	0.422944	0.475068	0.43942	0.424663	0.434025																				sum0_110s	0.10088	0.21155	0.213721	0.263717	0.273059	0.258529	0.253553	0.205463	0.243549
		m10 vs. 0s	0.310536	0.383455	0.372611	0.384543	0.326107	0.389928	0.375285	0.373429	0.406957																				m10 vs. 0s	0.151282	0.300726	0.310831	0.327878	0.31615	0.319288	0.314954	0.289875	0.337691
		m10 vs. 10s	0.294405	0.399503	0.488451	0.534605	0.501738	0.543777	0.508258	0.493415	0.520213																				m10 vs. 10s	0.303688	0.340576	0.393999	0.454634	0.460517	0.446143	0.454581	0.389367	0.415692
		m10 vs. 20s	0.260568	0.300486	0.378815	0.434668	0.395573	0.438116	0.414086	0.411195	0.408702																				m10 vs. 20s	0.197303	0.336938	0.337151	0.390986	0.395158	0.381925	0.386868	0.325512	0.372545
		m10vs.av0_10s	0.3347	0.435746	0.48392	0.524911	0.468157	0.529091	0.498267	0.486811	0.523641																				m10vs.av0_10s	0.272883	0.353657	0.376023	0.443998	0.466895	0.440173	0.458926	0.415416	0.420144
	distance	m10 s	0.440511	0.324312	0.340961	0.3217	0.198444	0.304585	0.305474	0.333204	0.355099	0.180436	0.226852	0.295489	0.269552	0.268097	0.249753	0.12594	0.203608	0.282936	0.183843									distance	m10 s	0.423901	0.391942	0.443179	0.384329	0.387886	0.419617	0.404668	0.403779	0.423229	0.194486	0.269485	0.157644	0.162673	0.150677	0.141294	0.0839755	0.197431	0.0630341
		0 s	0.119922	0.199	0.194196	0.167769	0.125257	0.173882	0.157155	0.17566	0.202445	0.656915	0.368868	0.345978	0.502356	0.474353	0.473856	0.689184	0.374818	0.346687	0.556422										0 s	0.0230623	0.18444	0.136871	0.161434	0.151431	0.142873	0.150153	0.170436	0.163545	0.650474	0.422322	0.350833	0.530328	0.488137	0.4819	0.564486	0.368232	0.269284
		10 s	0.332759	0.375104	0.394865	0.335427	0.361323	0.382884	0.358544	0.380106	0.411059	0.443174	0.548763	0.426577	0.532516	0.471185	0.402601	0.415255	0.548146	0.403553	0.5386										10 s	0.183526	0.34793	0.420672	0.431564	0.374382	0.399555	0.422729	0.389664	0.406168	0.362349	0.420754	0.305864	0.435695	0.334511	0.248293	0.375625	0.43822	0.283695
		m10vs.0s	-0.111142	0.00739094	0.0362606	0.0337872	0.0565713	0.0478466	0.0353432	0.0382328	0.0339539	0.481413	0.218079	0.179792	0.313	0.300254	0.309559	0.544484	0.239098	0.189107	0.405694										m10vs.0s	-0.195251	-0.053237	-0.11142	-0.0634065	-0.0494582	-0.091581	-0.076299	-0.0670186	-0.0859683	0.371512	0.167585	0.196181	0.304761	0.297906	0.285341	0.395166	0.201711	0.209518
		10vs.0s	-0.126313	-0.095471	-0.111144	-0.0682412	-0.13087	-0.10175	-0.096249	-0.0909697	-0.0964157	0.380353	0.0387139	0.08386	0.17618	0.176712	0.215849	0.429862	0.0456022	0.0945258	0.232862										10vs.0s	-0.105586	-0.0694082	-0.125035	-0.0921923	-0.0629064	-0.0921367	-0.0982495	-0.0556821	-0.090803	0.402883	0.151633	0.146877	0.252716	0.265695	0.297078	0.317676	0.0932049	0.0889794
		sum0_20s	0.311976	0.386552	0.362189	0.299583	0.25596	0.319755	0.294137	0.321089	0.378327	0.664106	0.513837	0.466304	0.60693	0.536917	0.483221	0.638646	0.51143	0.448767	0.621151										sum0_20s	0.0751886	0.288914	0.274687	0.279133	0.250292	0.25885	0.278744	0.280189	0.281189	0.563455	0.447258	0.414987	0.532525	0.466774	0.429778	0.501281	0.414219	0.33958
		sum10_30s	0.410947	0.396499	0.353631	0.337371	0.302973	0.358099	0.342873	0.37766	0.403334	0.386624	0.455265	0.516263	0.50811	0.486694	0.415774	0.324801	0.439029	0.498748	0.431692										sum10_30s	0.210645	0.434621	0.446402	0.399722	0.393331	0.410003	0.421395	0.418061	0.427396	0.428556	0.44737	0.457132	0.477225	0.436177	0.373483	0.390944	0.426583	0.392252
	time	m10 s	0.302599	0.206975	0.153119	0.210029	0.223437	0.198271	0.235775	0.282045	0.20499	-0.111311	0.021001	-0.059372	-0.0607261	-0.059679	-0.0502182	-0.110072	0.0240517	-0.0642669	-0.0527036	0.151147	-0.219467	-0.0262651	-0.242678	-0.233363	-0.237944	-0.15811		time	m10 s	0.12834	0.0856392	0.00229014	-0.0189539	0.0242875	0.00427895	-0.00931123	-0.0244081	0.0157598	-0.0653028	-0.0176951	0.0499066	-0.0804715	-0.00722479	0.0243725	-0.0881308	-0.00350385	0.0634084
		0 s	0.343532	0.180785	0.155281	0.226111	0.220998	0.230161	0.241162	0.291859	0.209997	0.102123	0.200795	0.108335	0.143794	0.136433	0.158481	0.0940267	0.203411	0.108912	0.162283	0.014017	-0.110757	-0.021083	-0.084734	-0.0987511	-0.224904	-0.181388			0 s	0.247818	0.18195	0.159379	0.0492973	0.0339424	0.0740614	0.0618814	0.0706845	0.123157	-0.220306	-0.15658	-0.0535828	-0.208146	-0.144657	-0.120132	-0.18914	-0.107191	-0.0179287
		10 s	0.268342	0.200663	0.0833881	0.211392	0.172155	0.190202	0.179441	0.206345	0.189233	0.325403	0.322651	0.279741	0.313296	0.314573	0.337085	0.316534	0.330454	0.284099	0.356885	-0.172222	0.132851	0.115906	0.196085	0.0759005	0.00952516	-0.0706533			10 s	-0.154864	-0.153266	-0.155443	-0.283034	-0.254167	-0.236675	-0.266855	-0.244145	-0.196885	-0.095086	-0.198841	-0.122015	-0.145998	-0.114445	-0.0648369	-0.0952836	-0.208452	-0.110003
		10 vs. 0s	-0.129082	-0.0304983	-0.0841807	-0.0579196	-0.0620222	-0.068327	-0.142567	-0.15774	-0.0583721	0.0224371	0.0864818	0.0906677	0.0774556	0.0867991	0.0914812	0.049799	0.0972959	0.108088	0.0978361	-0.0208149	0.198978	0.219944	0.135659	0.0243142	0.260548	0.164196			10 vs. 0s	-0.396689	-0.335755	-0.3014	-0.310106	-0.276161	-0.293661	-0.309022	-0.292401	-0.305944	0.0770089	-0.0236059	-0.060409	0.0637845	0.0311206	0.0530231	0.0471573	-0.079694	-0.0766948
		10 vs. m10s	-0.103652	-0.0461736	-0.0549587	-0.0220727	-0.0414012	-0.0275013	-0.108812	-0.138014	-0.036569	0.0917931	0.11559	0.17526	0.140834	0.149362	0.162442	0.10068	0.120248	0.191936	0.136362	-0.0165545	0.143114	0.103264	0.103294	0.054078	0.155702	0.125188			10 vs. m10s	-0.212285	-0.166571	-0.0883269	-0.127213	-0.146966	-0.122614	-0.132667	-0.117868	-0.119371	0.0268395	-0.0343871	-0.060088	0.0529644	0.00469267	0.00962077	0.0338432	-0.063946	-0.0743643
		ave0_20s	0.341489	0.191934	0.11569	0.213295	0.199606	0.208105	0.203427	0.249714	0.200918	0.154262	0.231728	0.156368	0.172402	0.161109	0.17688	0.155373	0.240079	0.159309	0.218877	-0.108658	-0.14445	0.0435773	-0.0597763	-0.148984	-0.223733	-0.176135			ave0_20s	0.0669045	-0.0190785	-0.0357543	-0.146679	-0.138241	-0.109637	-0.141616	-0.126542	-0.0688772	-0.330182	-0.270936	-0.1662	-0.311371	-0.247374	-0.196462	-0.279674	-0.226223	-0.116712
		ave10_30s	0.231969	0.0852568	-0.0401878	0.0479379	0.0318569	0.0384174	0.0287139	0.063256	0.0407975	0.185316	0.179637	0.121855	0.148088	0.140986	0.176007	0.192324	0.190013	0.125529	0.209715	-0.244175	-0.0120531	0.102009	0.10738	-0.0406144	-0.109943	-0.211616			ave10_30s	-0.150406	-0.218945	-0.205732	-0.259569	-0.255083	-0.247646	-0.26295	-0.262765	-0.221557	-0.240362	-0.283751	-0.283802	-0.293764	-0.264219	-0.212447	-0.203784	-0.273414	-0.240518
																																Paired and single rats; 50-kHz USV and tone playback
																																heart rate									number of USV
	INVESTIGATED CATEGORIES																															m10 s	0 s	10 s	20 s	30 s	av10_30	av10_60	av10_120	av0_20	0 s	10 s	20 s	sum0_20s	sum0_50s	sum0_110s	m10 vs. 0s	m10 vs. 10s	m10 vs. 20s
	heart	m10 s	heart rate at -10 s time-interval										distance		m10 s	distance travelled at -10 s time-interval								significant at:		p < 0.05				USV	0 s	0.227201	0.340622	0.347903	0.370851	0.321411	0.361808	0.348549	0.333363	0.373495
	rate	0 s	heart rate at 0 s time-interval												0 s	distance travelled at 0 s time-interval										p < 0.01					10 s	0.284755	0.341202	0.424864	0.48728	0.468096	0.476988	0.467056	0.427453	0.44261
		10 s	heart rate at 10 s time-interval												10 s	distance travelled at 10 s time-interval										p < 0.001					20 s	0.235274	0.314387	0.355822	0.413253	0.400494	0.402454	0.395331	0.362841	0.378698
		20 s	heart rate at 20 s time-interval												m10vs.0s	the difference in distance between 0 and -10 s time-intervals										p < 0.0001					sum0_20s	0.254255	0.34531	0.405195	0.465084	0.427314	0.449545	0.436691	0.406725	0.428832
		30 s	heart rate at 30 s time-interval												10vs.0s	the difference in distance between 0 and 10 s time-intervals										p < 0.00001					sum0_50s	0.225782	0.305577	0.370055	0.4327	0.413627	0.420921	0.413439	0.382198	0.389785
		av10_30	average heart rate from 10 to 30 s time-intervals												sum0_20s	distance travelled during 0 to 20 s time-intervals										p < 0.000001					sum0_110s	0.172059	0.239541	0.30511	0.370713	0.351743	0.356698	0.344923	0.314563	0.324397
		av10_60	average heart rate from 10 to 60 s time-intervals												sum10_30s	distance travelled during 10 to 30 s time-intervals										p < 0.0000001					m10 vs. 0s	0.216614	0.326901	0.323883	0.351826	0.308067	0.342101	0.334713	0.319853	0.354351
		av10_120	average heart rate from 10 to 120 s time-intervals										time		m10 s	time spent in speaker half during -10 s time-interval										p < 0.00000001					m10 vs. 10s	0.290548	0.342749	0.426582	0.492972	0.473432	0.48109	0.473753	0.432378	0.44544
		av0_20	average heart rate from 0 to 20 s time-intervals												0 s	time spent in speaker half during 0 s time-interval										p < 0.0000000001					m10 vs. 20s	0.226656	0.30341	0.341607	0.408061	0.39531	0.394468	0.391444	0.358552	0.368411
	USV	0 s	number of ultrasonic vocalizations at 0 s time-interval												10 s	time spent in speaker half during 10 s time-interval										p < 0.000000000001					m10vs.av0_10s	0.306093	0.381471	0.431071	0.49352	0.471505	0.483095	0.481906	0.452356	0.460659
		10 s	number of ultrasonic vocalizations at 10 s time-interval												10 vs. 0s	the difference in time spent between 10 and 0 s time-intervals										p < 0.0000000000001				distance	m10 s	0.411676	0.355043	0.393295	0.356421	0.300879	0.368908	0.356928	0.359921	0.38836	0.175128	0.217481	0.207331	0.204699	0.195601	0.175289	0.0849009	0.163367	0.153994
		20 s	number of ultrasonic vocalizations at 20 s time-interval												10 vs. m10s	the difference in time spent between 10 and -10 s time-intervals										p < 0.000000000000001					0 s	0.0627893	0.172269	0.162647	0.160039	0.139552	0.158699	0.153101	0.167185	0.180283	0.655244	0.382418	0.331168	0.508291	0.463136	0.461884	0.62601	0.351656	0.295017
		sum0_20s	sum of ultrasonic vocalizations from 0 to 20 s time-intervals												ave0_20s	average time spent in speaker half during 0 to 20 s time-intervals															10 s	0.24939	0.349459	0.401744	0.376339	0.352574	0.386027	0.380881	0.370679	0.39218	0.371867	0.471325	0.343922	0.463693	0.384993	0.316568	0.360546	0.478806	0.331338
		sum0_50s	sum of ultrasonic vocalizations from 0 to 50 s time-intervals												ave10_30s	average time spent in speaker half during 10 to 30 s time-intervals															m10vs.0s	-0.150907	-0.0340858	-0.0500695	-0.0234739	4.51421e-05	-0.0301618	-0.0267241	-0.0185985	-0.0323981	0.442392	0.207784	0.189591	0.317079	0.299778	0.303093	0.489376	0.232081	0.201572
		sum0_110s	sum of ultrasonic vocalizations from 0 to 110 s time-intervals																												10vs.0s	-0.115953	-0.0750401	-0.118036	-0.0772034	-0.0869611	-0.094701	-0.0949094	-0.0661018	-0.0834641	0.408567	0.0860484	0.113329	0.215379	0.212791	0.245239	0.389291	0.052629	0.086275
		m10 vs. 0s	the difference in the number of USV between 0 and -10 s time-intervals																												sum0_20s	0.189368	0.329902	0.321262	0.289708	0.255567	0.296264	0.289624	0.299062	0.328898	0.61024	0.46115	0.413037	0.56047	0.478238	0.437737	0.566432	0.435307	0.374951
		m10 vs. 10s	the difference in the number of USV between 10 and -10 s time-intervals																												sum10_30s	0.30196	0.409008	0.404355	0.371304	0.344177	0.387416	0.383402	0.393576	0.408758	0.395308	0.436286	0.470043	0.490778	0.447197	0.389929	0.343542	0.410828	0.431671
		m10 vs. 20s	the difference in the number of USV between 20 and -10 s time-intervals																											time	m10 s	0.216769	0.150913	0.0860838	0.0984615	0.128113	0.110487	0.113234	0.130985	0.11471	-0.0919261	-0.0186925	-0.0120101	-0.0757814	-0.0400237	-0.0248412	-0.108571	-0.0192527	-0.00869627
		m10vs.av0_10s	the difference in the number of USV between the average of 0 and 10 s time-intervals vs. -10 s time-interval																												0 s	0.286455	0.175319	0.145868	0.129103	0.125046	0.145341	0.136651	0.169274	0.153155	-0.0508346	-0.00303913	0.0155515	-0.0371098	-0.0100492	0.0091026	-0.0485779	0.0161284	0.032496
																															10 s	0.0548372	0.019916	-0.0388845	-0.0239738	-0.0295056	-0.0219427	-0.0448768	-0.0225481	-0.00930876	0.152286	0.0537033	0.0808892	0.0924338	0.0999883	0.132963	0.140451	0.0456074	0.0865931
																															10 vs. 0s	-0.277259	-0.202604	-0.20222	-0.182567	-0.172333	-0.192477	-0.228838	-0.234918	-0.196816	0.0579538	0.0326298	0.0228185	0.0652462	0.04907	0.0648208	0.055962	0.00998573	0.0175743
																															10 vs. m10s	-0.159407	-0.117934	-0.0824007	-0.0814967	-0.0987393	-0.092652	-0.130312	-0.139141	-0.0945304	0.077063	0.0408332	0.0682114	0.0927314	0.0706517	0.0820413	0.0849281	0.0333648	0.0676648
																															ave0_20s	0.202289	0.0877943	0.0394932	0.0414846	0.0396002	0.0517521	0.0296609	0.0600926	0.0618235	-0.0673019	-0.029878	-0.000123627	-0.0617667	-0.0370638	-0.00879192	-0.0489821	-0.00999432	0.0250796
																															ave10_30s	0.027921	-0.0749226	-0.125509	-0.0962066	-0.105682	-0.103804	-0.114759	-0.0987082	-0.0970404	-0.00336266	-0.0496923	-0.0752352	-0.0577373	-0.0506859	-0.0115992	0.0127924	-0.0399965	-0.0492997
[truncated: 8 more columns]

## Sheet: B.22-kHz Correlations, Spearman
			Paired rats; 22-kHz USV playback																													Paired rats; 22-kHz tone playback
			heart rate									number of USV										distance traveled										heart rate									number of USV
			m10 s	0 s	10 s	20 s	av0_10	av0_20	av0_50	av0_110	av10_30	0 s	10 s	20 s	30 s	m10 vs. av0_10s	m10 vs. av10_30s	sum0_20s	sum0_50s	m10 vs. 0s	m10 vs. 10s	m10 s	0 s	10 s	m10vs.0s	av(10_20)vs.av(m10_0s)	av10_20s	av10_30s				m10 s	0 s	10 s	20 s	av0_10	av0_20	av0_50	av0_110	av10_30	0 s	10 s	20 s	30 s	m10 vs. av0_10s	m10 vs. av10_30s	sum0_20s	sum0_50s	m10 vs. 0s
	USV	0 s	-0.328421	-0.26611	-0.166926	-0.0963255	-0.240099	-0.168355	-0.19065	-0.234668	-0.131197																			USV	0 s	0.161158	0.0495078	0.04564	-0.0783873	0.043835	0.00360994	-0.0082513	0.0742617	-0.0394515
		10 s	-0.187872	-0.0243093	0.116144	0.138953	0.0168064	0.0750286	0.0789301	0	0.115544																				10 s	0.0607002	0.123323	0.19446	0.0216983	0.16617	0.102723	0.0403752	0.0617988	0.0516364
		20 s	-0.00915168	0.055768	0.116398	0.121832	0.056626	0.102098	0.0929467	0.0469023	0.117256																				20 s	-0.0409176	-0.0486068	-0.00302076	-0.044213	0.00768922	-0.00576691	0.0244407	-0.0131815	-0.00439384
		30 s	-0.297774	-0.253348	-0.15369	-0.148286	-0.244643	-0.196014	-0.196314	-0.217627	-0.166597																				30 s	0.0595813	0.151287	0.0639744	-0.0590322	0.126576	0.0837434	0.0431072	-0.0194944	0.0271823
		m10 vs. av0_10s	-0.36726	-0.0352837	0.0347686	0.118213	-0.0105594	0.0533119	0.0414648	-0.0466157	0.0795815																				m10 vs. av0_10s	-0.0957862	-0.103908	-0.107491	-0.2575	-0.14356	-0.183212	-0.238629	-0.129228	-0.251051
		m10 vs. av10_30s	-0.289447	0.04799	0.118342	0.182161	0.0728644	0.131658	0.118091	0.0278895	0.154523																				m10 vs. av10_30s	-0.168	-0.0910102	-0.0762518	-0.157915	-0.0789575	-0.109212	-0.0860907	-0.109704	-0.106015
		sum0_20s	-0.219429	-0.141392	-0.0512515	0.00901409	-0.130833	-0.0589779	-0.068507	-0.125167	-0.025497																				sum0_20s	0.0364071	-0.0145152	0.00975614	-0.0618682	0.00333136	-0.00928023	-0.0309341	-0.00475909	-0.0364071
		sum0_50s	-0.220234	-0.189553	0.00832418	0.0511342	-0.139846	-0.0644529	0.0589827	0.0927551	0.00879984																				sum0_50s	0.0408415	0.000234721	-0.00352082	-0.104686	0.00751107	-0.0152569	-0.036147	-0.0246457	-0.0490567
		m10 vs. 0s	-0.409448	-0.0546114	0.00823287	0.111693	-0.0131726	0.0491228	0.0233265	-0.0579045	0.075468																				m10 vs. 0s	-0.0281647	-0.0583412	-0.134537	-0.269325	-0.141326	-0.178796	-0.20696	-0.105115	-0.240657
		m10 vs. 10s	-0.196617	0.0700161	0.180327	0.231196	0.114026	0.170325	0.167181	0.0968794	0.192044																				m10 vs. 10s	-0.156306	-0.00955351	-0.0358257	-0.222119	-0.0684668	-0.128176	-0.210708	-0.15551	-0.204339
	distance	m10 s	0.193596	0.313793	0.0837438	0.0827586	0.25468	0.183744	0.151232	0.149261	0.0729064	-0.0165729	0.0839941	0.227375	0.0695728	-0.12959	-0.0660653	0.0880162	-0.114368	-0.225018	-0.0700301									distance	m10 s	0.328571	0.421182	0.373892	0.171921	0.433005	0.374384	0.264039	0.305911	0.230542	0.174989	0.313931	0.103121	0.105206	0.311039	-0.0812781	0.191495	0.163711	0.136289
		0 s	-0.10936	0.297044	0.0788177	0.0418719	0.205911	0.17931	0.091133	0.0256158	0.0635468	0.489057	0.429814	0.485591	0.496855	0.447494	0.466975	0.52984	0.273846	0.395058	0.273868										0 s	0.239409	0.302463	0.346798	0.102463	0.355665	0.296552	0.224138	0.251724	0.182266	0.329342	0.406546	0.247431	0.15811	0.477067	0.0756076	0.3618	0.32484	0.300718
		10 s	-0.155665	0.116749	0.23399	0.0807882	0.229557	0.187685	0.0955665	0.0384236	0.131034	0.0822392	0.117461	0.215891	0.238582	0.263414	0.287977	0.20479	-0.0145945	0.179954	0.173199										10 s	-0.0280788	0.114778	0.215764	0.070936	0.170443	0.150739	0.0280788	0.00788177	0.055665	0.142479	0.186434	0.0204438	0.0477938	0.167867	-0.0680468	0.113537	0.0950247	0.0827664
		m10 vs. 0s	-0.00541872	0.227586	0.0605911	0.123645	0.141872	0.157635	0.139901	0.0960591	0.0827586	0.421202	0.46164	0.337289	0.317344	0.400909	0.390463	0.436595	0.313119	0.356904	0.320763										m10 vs. 0s	0.100985	0.0349754	0.0142857	-0.0625616	0.0320197	0.00788177	0.0615764	0.0980296	0.0128079	0.0525816	0.290176	0.221275	0.075448	0.300006	0.150675	0.21844	0.199603	0.128012
		av(10_20) vs. av(m10_0s)	0.0699507	0.180788	0.00738916	-0.159606	0.0689655	0.00492611	0.0103448	0.0517241	-0.108374	0.221702	0.252967	0.266419	0.219548	0.00931691	0.0268214	0.216119	0.17938	-0.0348492	-0.0150064										av(10_20) vs. av(m10_0s)	0.0285714	-0.0699507	-0.153202	-0.231034	-0.1	-0.163547	-0.138424	-0.0157635	-0.199507	0.219938	0.273637	0.0327703	0.00901769	0.399833	0.0172817	0.196989	0.182561	0.283061
		av10_20s	-0.0507389	0.23399	0.227094	0.353202	0.321675	0.328079	0.227586	0.0871921	0.305419	0.237962	0.256576	0.275278	0.266805	0.447211	0.464434	0.352355	0.0244126	0.383642	0.306382										av10_20s	0.0660099	0.208374	0.275862	0.146798	0.251232	0.256158	0.157635	0.0812808	0.174384	0.0980957	0.121784	0.180387	0.10701	0.135554	0.0318632	0.178938	0.136856	0.0728344
		av10_30s	-0.0773399	0.239901	0.22266	0.325123	0.330049	0.333498	0.260591	0.152709	0.276847	0.258287	0.275934	0.222453	0.250725	0.456528	0.461893	0.355551	0.0204323	0.400466	0.342647										av10_30s	0.11133	0.239409	0.280788	0.164039	0.282759	0.268966	0.17734	0.0743842	0.20197	0.132019	0.235749	0.292227	0.221835	0.123995	0.129073	0.259774	0.227749	0.0529705
	time	m10 s	0.127416	0.131891	0.0376456	-0.0023693	0.107935	0.0929294	0.0244828	-0.165325	0.0347498	-0.304805	-0.163944	-0.192349	-0.147669	-0.170947	-0.16627	-0.195909	-0.489806	-0.259609	-0.0678324	0.0979312	0.112937	0.120571	0.0802931	0.0323805	0.197969	0.21508		time	m10 s	0.243145	0.124329	0.19187	0.195729	0.170919	0.179464	0.231567	0.192421	0.205929	-0.228761	-0.163061	-0.248837	-0.259221	-0.194352	-0.412991	-0.388544	-0.418052	-0.171067
		0 s	-0.00425909	0.210293	0.154924	0.169299	0.242768	0.229459	0.153327	-0.0479148	0.195386	-0.153765	0.134391	-0.0237578	-0.0156056	0.119	0.143105	-0.0470906	-0.313452	0.050001	0.270978	0.105413	0.230523	0.136291	0.217746	0.0308784	0.297072	0.306655			0 s	0.188406	0.160238	0.255371	0.265204	0.227735	0.21684	0.243413	0.20435	0.240224	-0.299964	-0.136743	-0.229323	-0.221174	-0.215261	-0.333279	-0.40925	-0.447831	-0.217881
		10 s	-0.164714	0.125681	0.0711455	0.11793	0.155025	0.146443	0.0656088	-0.136754	0.132879	0.0233714	0.221074	0.0838939	0.144587	0.215302	0.235452	0.0584404	-0.180287	0.20175	0.274428	0.00415246	0.250532	0.139246	0.19738	0.00941224	0.265204	0.255791			10 s	0.0241881	-0.0577828	0.096215	0.124434	0.0510638	0.0247256	0.0193505	-0.00161254	0.0378947	-0.193562	0.0221474	-0.0606892	-0.132344	0.0255117	-0.115647	-0.196676	-0.242733	-0.0954284
		m10vs.10s	-0.315928	0.0206101	0.0437612	0.178433	0.0900634	0.0951454	0.0793349	0.0590071	0.143989	0.289792	0.386433	0.201961	0.239622	0.41699	0.432201	0.212101	0.247135	0.506733	0.416415	-0.0728413	0.128178	0.0383969	0.10051	-0.0903457	0.142859	0.139189			m10vs.10s	-0.271733	-0.302994	-0.207407	-0.196285	-0.239269	-0.267825	-0.336059	-0.304197	-0.291572	0.133688	0.245505	0.234269	0.132428	0.357469	0.325914	0.301702	0.284247	0.168683
		m10vs.av(10_30s)	-0.332624	-0.0334784	-0.0083696	0.128784	0.00944955	0.00539974	-0.00971953	-0.0226789	0.0915256	0.298716	0.391837	0.215429	0.25073	0.424756	0.43961	0.234033	0.293922	0.503349	0.4174	-0.159562	0.0523775	0.0499476	-0.0113395	-0.160102	0.106375	0.0561573			m10vs.av(10_30s)	-0.271067	-0.283756	-0.259458	-0.189531	-0.252438	-0.255408	-0.319125	-0.318045	-0.271337	0.134797	0.270281	0.455604	0.335421	0.265931	0.489862	0.449349	0.438297	0.0997966
		av(m10_0)vs.av(10_30s)	-0.474837	-0.200841	-0.187883	-0.0577687	-0.20273	-0.175196	-0.178435	-0.232694	-0.0993405	0.479966	0.380452	0.19526	0.392044	0.560068	0.539182	0.37949	0.399884	0.659674	0.411171	-0.320697	0.0758551	0.0944815	-0.0264548	-0.122826	0.10258	0.076665			av(m10_0)vs.av(10_30s)	-0.265088	-0.293702	-0.271567	-0.189503	-0.264278	-0.258069	-0.318538	-0.315838	-0.269407	0.11882	0.236791	0.438238	0.298639	0.257254	0.470257	0.43079	0.422526	0.0873847
		av(10_30s)	-0.155584	0.115833	0.0784503	0.121361	0.126363	0.12452	0.0413312	-0.190334	0.137946	0.0666761	0.279844	0.132558	0.193794	0.264191	0.286672	0.112702	-0.127769	0.240343	0.317776	-0.0681833	0.219556	0.122941	0.14795	0.00210605	0.23693	0.210078			av(10_30s)	-0.00780383	-0.0702344	0.0572281	0.109774	0.024452	0.0145671	0.00104051	-0.0379786	0.0291343	-0.24482	0.00952724	0.04858	-0.0514282	-0.0305189	-0.0345068	-0.150852	-0.201805	-0.155009
			Single rats; 22-kHz USV playback																													Single rats; 22-kHz tone playback
			heart rate									number of USV										distance traveled										heart rate									number of USV
			m10 s	0 s	10 s	20 s	av0_10	av0_20	av0_50	av0_110	av10_30	0 s	10 s	20 s	30 s	m10 vs. av0_10s	m10 vs. av10_30s	sum0_20s	sum0_50s	m10 vs. 0s	m10 vs. 10s	m10 s	0 s	10 s	m10vs.0s	av(10_20)vs.av(m10_0s)	av10_20s	av10_30s				m10 s	0 s	10 s	20 s	av0_10	av0_20	av0_50	av0_110	av10_30	0 s	10 s	20 s	30 s	m10 vs. av0_10s	m10 vs. av10_30s	sum0_20s	sum0_50s	m10 vs. 0s
	USV	0 s	0.0059896	-0.119562	-0.135457	-0.0269532	-0.116106	-0.0930692	-0.0962943	-0.0463042	0.0640427																			USV	0 s	-0.0420911	0.145364	0.0848723	-0.0149504	0.130414	0.0878624	0.00621017	-0.000230006	-0.0287508
		10 s	0.00789498	-0.149127	-0.205269	-0.148835	-0.195035	-0.207609	-0.236557	-0.299424	-0.0219305																				10 s	0.0625563	0.301922	0.339928	0.187669	0.350787	0.309476	0.23252	0.200888	0.244323
		20 s	0.269123	0.144586	0.163927	0.272425	0.206854	0.114395	0.119348	-0.0903366	0.327618																				20 s	0.0590913	0.356164	0.281145	0.177043	0.382939	0.317616	0.157654	0.102256	0.183506
		30 s	0.187696	0.088778	-0.0045065	0.0872007	0.0579085	-0.0304189	-0.00856235	-0.307569	0.312526																				30 s	0.016567	0.305799	0.26047	0.144501	0.305569	0.229176	0.112287	0.0747815	0.138058
		m10 vs. av0_10s	-0.0715256	-0.302659	-0.27948	-0.100445	-0.252768	-0.220979	-0.181022	0.0430478	-0.212148																				m10 vs. av0_10s	-0.0765753	0.116297	0.240098	0.0737064	0.177204	0.147192	0.0547281	0.0172129	0.0523007
		m10 vs. av10_30s	0.160225	0.0310597	0.062762	0.202209	0.115456	0.0541938	0.102176	0.0929649	0.0942501																				m10 vs. av10_30s	-0.0295569	0.180126	0.275864	0.127437	0.22596	0.172844	0.0803176	0.0618981	0.102378
		sum0_20s	0.247705	0.0707117	0.0936395	0.263562	0.139923	0.0734973	0.0889253	-0.0184279	0.308132																				sum0_20s	-0.0599217	0.222748	0.232699	0.0914706	0.249638	0.19988	0.104598	0.0525109	0.0952819
		sum0_50s	0.350658	0.118675	0.0286884	0.20701	0.0986549	0.0282756	0.101751	-0.301537	0.451171																				sum0_50s	-0.100794	0.170831	0.260818	0.123447	0.222786	0.183508	0.0972612	0.0436428	0.136332
		m10 vs. 0s	-0.0778751	-0.27118	-0.24768	-0.0806399	-0.230169	-0.177408	-0.142157	0.126259	-0.137549																				m10 vs. 0s	-0.216804	-0.141013	-0.0706188	-0.242443	-0.119197	-0.159005	-0.248065	-0.237495	-0.273929
		m10 vs. 10s	-0.0931931	-0.298722	-0.275549	-0.173289	-0.267993	-0.258926	-0.222908	-0.00856369	-0.316857																				m10 vs. 10s	0.000441623	0.117251	0.291471	0.0735302	0.20955	0.165167	0.0775048	0.0662434	0.111289
	distance	m10 s	0.425403	0.224597	0.118145	0.215726	0.155645	0.160887	0.127823	-0.197581	0.468145	0.411209	0.181585	0.178786	0.390939	0.0874202	0.0749717	0.345416	0.436517	0.301823	-0.117877									distance	m10 s	0.135887	0.329435	0.19879	0.197581	0.340323	0.299597	0.272177	0.279839	0.230645	0.450812	0.390445	0.600377	0.479982	-0.00132407	-0.0411226	0.500547	0.459912	-0.0721931
		0 s	0.454435	0.170565	0.0701613	0.259677	0.140726	0.143548	0.145968	-0.172177	0.505242	0.661851	0.342116	0.502394	0.470704	0.235328	0.129594	0.641977	0.631969	0.440524	-0.156413										0 s	0.114516	0.277016	0.203226	0.154435	0.264113	0.230242	0.231452	0.2625	0.141129	0.685649	0.435769	0.576602	0.49885	0.234581	0.160635	0.669302	0.614741	0.326106
		10 s	0.308065	0.286694	0.207258	0.342339	0.270968	0.319758	0.267339	-0.133871	0.256452	0.510498	0.295623	0.178786	0.119197	0.208837	-0.0175648	0.401985	0.246225	0.338687	-0.0400479										10 s	-0.0721774	0.0862903	0.231452	0.0685484	0.133468	0.127823	0.116129	0.15121	0.096371	0.196195	0.224494	0.275836	0.0674184	0.296591	0.233028	0.275894	0.209693	0.256387
		m10 vs. 0s	0.337097	0.0366935	-0.0294355	0.0947581	0.00443548	0.00282258	0.0415323	-0.0633065	0.45121	0.488383	0.229832	0.477157	0.523655	0.0415025	0.11717	0.490911	0.593581	0.246758	-0.257415										m10 vs. 0s	0.0504032	0.0717742	-0.113306	-0.0177419	-0.00120968	-0.0447581	0.0459677	0.104435	-0.0475806	0.592036	0.233937	0.338621	0.476531	-0.012358	-0.0584712	0.483397	0.50688	0.143711
		av(10_20) vs. av(m10_0s)	0.27379	0.00927419	-0.141935	-0.00322581	-0.0923387	-0.0383065	-0.0165323	-0.358065	0.273387	0.384947	0.0693004	0.113451	0.297429	0.200669	0.129808	0.193064	0.393381	0.414028	-0.0559159										av(10_20) vs. av(m10_0s)	0.150403	0.269355	0.0185484	0.15	0.237903	0.21371	0.203226	0.224194	0.128226	0.331669	0.23795	0.465806	0.348597	-0.164846	-0.145	0.329464	0.319008	-0.150458
		av10_20s	0.378629	0.490726	0.487097	0.510887	0.518548	0.48871	0.439113	0.139919	0.450403	0.479629	0.286266	0.431163	0.341593	0.111262	0.126595	0.619263	0.388222	0.238694	-0.12644										av10_20s	0.0125	0.218145	0.348387	0.199597	0.2625	0.25	0.22621	0.222984	0.245968	0.328219	0.304047	0.379477	0.275656	0.129979	0.0608272	0.413523	0.385512	0.0618477
		av10_30s	0.378629	0.472581	0.469355	0.522984	0.514113	0.484274	0.432661	0.141935	0.471371	0.441157	0.285681	0.403095	0.360745	0.111041	0.197283	0.568265	0.397303	0.226944	-0.0818588										av10_30s	0.0245968	0.247177	0.339919	0.248387	0.27621	0.272581	0.256855	0.253629	0.286694	0.402281	0.326709	0.48104	0.384262	0.185811	0.147784	0.471751	0.4649	0.132691
	time	m10 s	0.23211	0.0661877	0.116055	0.205817	0.144162	0.0933882	0.130562	0.190403	0.190403	-0.325564	-0.155827	-0.116945	-0.239143	0.0275496	0.200127	-0.226696	-0.131568	-0.0740839	0.240418	-0.182696	-0.134189	-0.255684	-0.0267471	-0.0820547	-0.20763	-0.118775		time	m10 s	-0.170338	-0.254582	-0.0583223	-0.0527678	-0.207831	-0.149972	-0.117108	-0.127291	-0.0921123	-0.25083	-0.189417	-0.19131	-0.129426	-0.0985427	0.0742511	-0.271984	-0.229501	0.022719
		0 s	0.167002	-0.0177662	0.0213194	0.106153	0.0408622	-0.0350882	0.00222077	0.112371	0.141685	-0.267455	0.011273	-0.047025	-0.0516247	-0.0272345	0.232172	-0.132175	0.00886627	-0.13273	0.256354	-0.075062	-0.0417505	-0.164781	0.0555193	-0.0239843	-0.111039	-0.0137688			0 s	0.0266676	0.0323315	0.249448	0.187853	0.0979384	0.116818	0.131686	0.138766	0.168265	-0.270982	0.0140923	-0.100376	0.00619477	0.0120115	0.203574	-0.166306	-0.130512	-0.112937
		10 s	0.123634	-0.032969	-0.0412113	0.0576958	-0.0247268	-0.107149	-0.0824226	-0.065938	0.189572	0.0282536	0.286897	0.313384	0.354648	-0.108299	0.140113	0.219001	0.388129	-0.0800624	0.010297	0.197814	0.288479	0	0.362659	0.222541	0.0824226	0.140118			10 s	0.0811584	0.0627018	0.232098	0.16889	0.0874791	0.0829282	0.114279	0.146894	0.121358	-0.134123	0.0541734	-0.148495	0.0515061	-0.0380515	0.043243	-0.0881548	-0.0711486	-0.154413
		m10vs.10s	-0.108411	-0.104998	-0.163272	-0.148573	-0.17456	-0.197659	-0.208684	-0.263021	0.0204747	0.483196	0.520617	0.49534	0.679441	-0.0686939	-0.0488057	0.543603	0.594939	0.0980919	-0.246934	0.463042	0.546253	0.339669	0.498217	0.404243	0.375631	0.337044			m10vs.10s	0.208862	0.317772	0.255066	0.189767	0.289484	0.228899	0.197547	0.217113	0.18246	0.211921	0.298234	0.232242	0.193978	0.103469	-0.00876506	0.321599	0.265839	-0.0911173
		m10vs.av(10_30s)	-0.265181	-0.307741	-0.40243	-0.386565	-0.41477	-0.412504	-0.408726	-0.444235	-0.188372	0.329333	0.531247	0.199752	0.387841	-0.0431545	-0.246559	0.294954	0.371622	-0.0315131	-0.069687	0.272736	0.313533	0.216829	0.253093	0.300186	0.078824	0.0455819			m10vs.av(10_30s)	0.272858	0.381867	0.254203	0.213297	0.337814	0.26679	0.236897	0.259148	0.181831	0.161155	0.340007	0.144617	0.271007	0.131617	0.0876286	0.271218	0.231104	-0.157202
		av(m10_0)vs.av(10_30s)	-0.151869	-0.163938	-0.240878	-0.214477	-0.251439	-0.243141	-0.258479	-0.306755	-0.024641	0.48281	0.52075	0.354459	0.546285	-0.0419855	-0.159885	0.417285	0.489699	0.129446	-0.237004	0.441275	0.525507	0.329636	0.46139	0.474716	0.253953	0.224535			av(m10_0)vs.av(10_30s)	0.247195	0.344143	0.239844	0.18241	0.311521	0.235249	0.195275	0.210437	0.151166	0.0778404	0.292391	0.0775916	0.189041	0.17401	0.126421	0.203392	0.156532	-0.123523
		av(10_30s)	0.0204044	-0.16176	-0.19839	-0.0951387	-0.182165	-0.23969	-0.210436	-0.194211	0.06908	0.0126405	0.331587	0.151135	0.205925	-0.081831	-0.00208952	0.0932768	0.279597	-0.114201	0.0767803	0.129802	0.226415	-0.0191752	0.281728	0.242641	-0.0712925	-0.0081126			av(10_30s)	-0.0113125	-0.0569975	0.0511237	-0.00478605	-0.0452499	-0.0513412	-0.0276285	0.0171863	-0.0596081	-0.21952	-0.0615146	-0.258907	-0.12141	-0.00428615	0.0857412	-0.220819	-0.226603	0.0111631
			Paired and single rats; 22-kHz USV playback																													Paired and single rats; 22-kHz tone playback
			heart rate									number of USV										distance traveled										heart rate									number of USV
			m10 s	0 s	10 s	20 s	av0_10	av0_20	av0_50	av0_110	av10_30	0 s	10 s	20 s	30 s	m10 vs. av0_10s	m10 vs. av10_30s	sum0_20s	sum0_50s	m10 vs. 0s	m10 vs. 10s	m10 s	0 s	10 s	m10vs.0s	av(10_20)vs.av(m10_0s)	av10_20s	av10_30s				m10 s	0 s	10 s	20 s	av0_10	av0_20	av0_50	av0_110	av10_30	0 s	10 s	20 s	30 s	m10 vs. av0_10s	m10 vs. av10_30s	sum0_20s	sum0_50s	m10 vs. 0s
	USV	0 s	-0.181148	-0.159541	-0.125183	-0.0435035	-0.151533	-0.120681	-0.120142	-0.136757	-0.0172492																			USV	0 s	0.0425536	0.0682663	0.042127	-0.0589048	0.0627041	0.0330086	-0.0056838	0.0105773	-0.0322791
		10 s	-0.122369	-0.121854	-0.0899394	-0.0411099	-0.12706	-0.0972158	-0.0808531	-0.0211275	0.0399649																				10 s	0.0536631	0.202845	0.247926	0.113066	0.238282	0.214425	0.157607	0.130895	0.174389
		20 s	0.0870825	0.0937576	0.122967	0.190769	0.127061	0.0998499	0.103783	-0.0931115	0.240484																				20 s	-0.00451922	0.14605	0.101359	0.0611408	0.148677	0.126754	0.0862225	0.0317744	0.0802492
		30 s	-0.0653864	-0.00715421	-0.026237	0.0342319	-0.0140544	-0.0435592	-0.0516175	-0.307674	0.12944																				30 s	0.0211009	0.223426	0.146828	0.0603981	0.195521	0.166836	0.111838	0.0351152	0.11034
		m10 vs. av0_10s	-0.270549	-0.213983	-0.179605	-0.0673258	-0.195895	-0.157113	-0.105484	0.110261	-0.09047																				m10 vs. av0_10s	-0.093326	-0.0167181	0.048408	-0.087684	0.00312033	-0.0125672	-0.0947262	-0.0769776	-0.0808136
		m10 vs. av10_30s	-0.097958	0.00102341	0.0358622	0.124883	0.0384856	0.0365829	0.0855042	0.100322	0.118339																				m10 vs. av10_30s	-0.116642	0.0220467	0.0755765	0.0017157	0.0408622	0.0367445	-0.00683419	-0.036001	0.00972228
		sum0_20s	-0.0441272	-0.0249146	0.0262669	0.131509	0.0166677	0.00922105	0.0106755	-0.109896	0.152278																				sum0_20s	-0.0127288	0.0904292	0.104964	0.0225723	0.103004	0.089393	0.0388154	0.00711335	0.0403557
		sum0_50s	0.0185585	0.0178015	0.0373647	0.166145	0.0349967	0.0242582	0.106174	-0.159867	0.259929																				sum0_50s	-0.0399179	0.0665602	0.106436	0.0152012	0.0860574	0.0764465	0.0346157	-0.00352491	0.0501749
		m10 vs. 0s	-0.27371	-0.180452	-0.14313	-0.0225074	-0.156615	-0.111476	-0.0738281	0.0368672	-0.0406757																				m10 vs. 0s	-0.129968	-0.131657	-0.131212	-0.263165	-0.144392	-0.175533	-0.242474	-0.199608	-0.25515
		m10 vs. 10s	-0.179492	-0.189552	-0.143982	-0.0764757	-0.172631	-0.133305	-0.0689453	0.218684	-0.0893946																				m10 vs. 10s	-0.0826868	0.0340766	0.108865	-0.0598068	0.0619685	0.0369889	-0.0576151	-0.0527212	-0.0188848
	distance	m10 s	0.359933	0.228317	0.0728536	0.135982	0.160433	0.151487	0.132592	0.0688525	0.292804	0.175115	0.116631	0.171449	0.209012	-0.028529	-0.00185677	0.187909	0.151214	0.0240219	-0.100818									distance	m10 s	0.207897	0.374937	0.289136	0.173104	0.371714	0.316143	0.282967	0.281745	0.244512	0.305883	0.355027	0.324227	0.285489	0.120846	-0.10906	0.332861	0.300457	0.00587009
		0 s	0.174104	0.199475	0.0484023	0.12648	0.132259	0.127091	0.107085	0.00255627	0.311031	0.570293	0.386957	0.465439	0.447342	0.346229	0.286703	0.566431	0.436504	0.429523	0.0651491										0 s	0.174025	0.286524	0.247902	0.121867	0.285968	0.238288	0.223118	0.241845	0.168991	0.503394	0.39582	0.39038	0.295279	0.325823	0.0513718	0.494173	0.452604	0.293007
		10 s	0.0829675	0.14507	0.148875	0.147263	0.165713	0.183551	0.152431	0.181884	0.176605	0.285793	0.239587	0.153443	0.114091	0.257848	0.140049	0.275764	0.0880605	0.261108	0.12813										10 s	-0.0331212	0.0767991	0.201612	0.0449014	0.127313	0.105474	0.0501806	0.0531814	0.0731314	0.157138	0.207113	0.152352	0.0601785	0.224578	0.0842425	0.19358	0.152811	0.15256
		m10 vs. 0s	0.158044	0.153517	0.0304529	0.120978	0.0911364	0.0960267	0.110308	-0.0448458	0.287969	0.46356	0.349623	0.427027	0.427177	0.214108	0.239797	0.469327	0.442274	0.307422	0.0191286										m10 vs. 0s	0.0886104	0.0991386	-0.0404001	-0.0155599	0.0505696	0.0238955	0.0880245	0.121756	0.00350097	0.337451	0.242699	0.256962	0.259805	0.112874	-0.0266738	0.334533	0.34568	0.129794
		av(10_20) vs. av(m10_0s)	0.176493	0.063463	-0.0968602	-0.0830231	-0.0358989	-0.0427897	-0.0136149	-0.071631	0.110864	0.309195	0.181812	0.20331	0.255378	0.101357	0.0769189	0.212369	0.27694	0.199356	-0.0460205										av(10_20) vs. av(m10_0s)	0.146322	0.198333	-0.00483468	0.035621	0.149097	0.113754	0.123479	0.15771	0.0440678	0.229841	0.277323	0.272037	0.195319	0.0707933	-0.0849311	0.254655	0.249202	-0.00810631
		av10_20s	0.149486	0.295281	0.296916	0.349708	0.328425	0.338705	0.290803	0.159878	0.341206	0.356296	0.296167	0.350648	0.285625	0.298111	0.312546	0.48128	0.209437	0.314407	0.13397										av10_20s	0.0486815	0.204668	0.300917	0.15671	0.24529	0.221339	0.180328	0.143429	0.204779	0.21951	0.227576	0.282959	0.197114	0.132835	0.0378702	0.305022	0.264411	0.0622415
		av10_30s	0.129036	0.269245	0.257294	0.316921	0.302862	0.314587	0.283079	0.195999	0.327758	0.349037	0.30874	0.302804	0.28012	0.315247	0.339363	0.446526	0.1932	0.324002	0.174395										av10_30s	0.0826086	0.244679	0.300028	0.197999	0.270797	0.254182	0.210836	0.160211	0.236343	0.278035	0.267871	0.396462	0.315317	0.162687	0.13771	0.375631	0.359301	0.0956917
	time	m10 s	0.208889	0.118241	0.117344	0.107055	0.152099	0.123536	0.084199	-0.0703884	0.143782	-0.304741	-0.176871	-0.139841	-0.172765	-0.079049	0.0275987	-0.20779	-0.286676	-0.155827	0.0549716	-0.0479273	-0.0484433	-0.0916051	0.0347845	-0.0457115	-0.0428887	0.0246769		time	m10 s	0.0646856	-0.00249023	0.135188	0.103251	0.0550341	0.0827691	0.106271	0.0794695	0.131578	-0.224903	-0.160283	-0.198485	-0.17092	-0.157242	-0.187512	-0.312663	-0.302797	-0.0994957
		0 s	0.107827	0.119112	0.112081	0.124783	0.145268	0.119443	0.0831181	-0.111629	0.182407	-0.186094	0.069455	-0.010483	0.00241281	0.0256683	0.173534	-0.0624282	-0.127086	-0.0459826	0.215789	0.0143307	0.0648352	-0.0299286	0.15797	-0.00419362	0.0697528	0.138148			0 s	0.148973	0.187469	0.327102	0.27408	0.25602	0.264714	0.274019	0.224658	0.305961	-0.243563	-0.0545659	-0.13956	-0.0949367	-0.132521	-0.116934	-0.263724	-0.263445	-0.182238
		10 s	0.0147492	0.102388	0.0735809	0.10628	0.102089	0.0747688	0.0291684	-0.241167	0.196194	0.0381819	0.231112	0.223759	0.287986	0.0301002	0.176125	0.15321	0.11375	0.0538556	0.0943508	0.0802461	0.227144	0.00597226	0.294852	0.115222	0.129212	0.170292			10 s	0.0802022	0.0885183	0.237585	0.173564	0.149667	0.141932	0.150361	0.102724	0.179404	-0.143335	0.0695951	-0.0713336	-0.0185947	-0.0281274	-0.0642504	-0.114317	-0.127926	-0.13598
		m10vs.10s	-0.203008	0.00529008	-0.025574	0.0510132	-0.0238893	-0.0150277	-0.0181275	-0.168404	0.104991	0.380193	0.440273	0.361064	0.480576	0.170307	0.198254	0.37877	0.41043	0.297043	0.0898173	0.155432	0.323668	0.138248	0.299677	0.157352	0.246036	0.231884			m10vs.10s	-0.00674332	0.0352233	0.0350245	-0.00235264	0.0272708	-0.0118626	-0.0324731	-0.0455948	-0.0304187	0.184268	0.283381	0.224956	0.152114	0.208149	0.111674	0.317246	0.276125	0.0337983
		m10vs.av(10_30s)	-0.285198	-0.113759	-0.149294	-0.0788317	-0.160142	-0.151934	-0.15364	-0.214317	-0.0282622	0.322219	0.44764	0.223654	0.340347	0.185987	0.0928833	0.281628	0.334303	0.238345	0.164015	0.0305477	0.191623	0.0878447	0.135968	0.0888104	0.0804412	0.0488956			m10vs.av(10_30s)	-0.0050538	0.0510896	-0.00623643	0.0173268	0.0189858	-0.00706591	-0.0316737	-0.0598759	-0.0377258	0.140877	0.31075	0.298159	0.292056	0.199627	0.287789	0.366053	0.332618	-0.0184408
		av(m10_0)vs.av(10_30s)	-0.3065	-0.118832	-0.149358	-0.0786516	-0.164252	-0.150966	-0.160005	-0.267383	-0.038602	0.480979	0.429554	0.285688	0.476628	0.25771	0.18295	0.410053	0.431639	0.391208	0.0809115	0.0268284	0.308559	0.15563	0.215689	0.186802	0.156113	0.140737			av(m10_0)vs.av(10_30s)	-0.0379245	-0.0053999	-0.0512059	-0.0219099	-0.0343855	-0.0572886	-0.0818674	-0.110729	-0.0834191	0.0829077	0.256626	0.263664	0.237545	0.210027	0.317683	0.320172	0.287491	-0.000242828
		av(10_30s)	-0.0313976	0.0341903	0.00949374	0.0387816	0.0235172	-0.000992809	-0.0459174	-0.29989	0.133347	0.0645487	0.286558	0.183512	0.253825	0.0666228	0.132519	0.145072	0.11565	0.0594769	0.140024	0.00614301	0.192791	-0.0164434	0.232876	0.12708	0.0308391	0.0694966			av(10_30s)	0.000429678	-0.00971935	0.114736	0.0785845	0.0372773	0.034314	0.0403886	-0.00311138	0.0640055	-0.216927	-0.0144482	-0.101274	-0.087688	-0.0072238	0.0115415	-0.174645	-0.201701	-0.0612276
																																Paired and single rats; 22-kHz USV and tone playback
																																heart rate									number of USV
	INVESTIGATED CATEGORIES																							significant at:		p < 0.05						m10 s	0 s	10 s	20 s	av0_10	av0_20	av0_50	av0_110	av10_30	0 s	10 s	20 s	30 s	m10 vs. av0_10s	m10 vs. av10_30s	sum0_20s	sum0_50s	m10 vs. 0s
	heart rate	m10 s	heart rate at -10 s time-interval																							p < 0.01				USV	0 s	-0.0507412	-0.0327742	-0.0449918	-0.0525968	-0.0432133	-0.0352983	-0.0535576	-0.0417411	-0.0110222
		0 s	heart rate at 0 s time-interval																							p < 0.001					10 s	-0.0111867	0.0613218	0.0810107	0.0458672	0.0653444	0.0773471	0.0612435	0.125937	0.117414
		10 s	heart rate at 10 s time-interval																							p < 0.0001					20 s	0.0474487	0.132167	0.113733	0.127846	0.137319	0.116215	0.0958408	-0.0163138	0.169059
		20 s	heart rate at 20 s time-interval																							p < 0.00001					30 s	-0.0172405	0.117712	0.0572254	0.0495141	0.0919794	0.0692017	0.0361675	-0.106002	0.134665
		av0_10	average heart rate from 0 to 10 s time-intervals																							p < 0.000001					m10 vs. av0_10s	-0.183286	-0.120948	-0.0925777	-0.0890704	-0.112731	-0.0941246	-0.111855	0.0472678	-0.086103
		av0_20	average heart rate from 0 to 20 s time-intervals											distance		m10 s	distance travelled at -10 s time-interval									p < 0.0000001					m10 vs. av10_30s	-0.100214	0.0143773	0.0430888	0.0646241	0.0343016	0.0374626	0.0285966	0.0398881	0.0766009
		av0_50	average heart rate from 0 to 50 s time-intervals													0 s	distance travelled at 0 s time-interval									p < 0.00000001					sum0_20s	-0.0230474	0.0405358	0.0554025	0.0754078	0.0515522	0.0497188	0.0245212	-0.0231435	0.109829
		av0_110	average heart rate from 0 to 110 s time-intervals													10 s	distance travelled at 10 s time-interval									p < 0.000000001					sum0_50s	-0.00604468	0.0609646	0.0688952	0.0870773	0.0633269	0.0598994	0.070127	-0.0666409	0.167196
		av10_30	average heart rate from 10 to 30 s time-intervals													m10 vs. 0s	the difference in distance between 0 and -10 s time-intervals														m10 vs. 0s	-0.197972	-0.148977	-0.145572	-0.143618	-0.151979	-0.141188	-0.160298	-0.0590243	-0.138412
	USV	0 s	number of ultrasonic vocalizations at 0 s time-interval													av(10_20) vs. av(m10_0s)	the difference between average 10 and 20 s vs. average -10 and 0 s time-intervals														m10 vs. 10s	-0.120912	-0.0639774	-0.0212918	-0.0590201	-0.0502611	-0.0375396	-0.057471	0.129916	-0.0427721
		10 s	number of ultrasonic vocalizations at 10 s time-interval													av10_20s	average distance travelled during 10 and 20 s time-intervals													distance	m10 s	0.29133	0.315418	0.178829	0.140031	0.267901	0.232544	0.212251	0.122363	0.271859	0.226642	0.221945	0.248312	0.254269	0.0119535	-0.0598948	0.247544	0.229355	-0.00347481
		20 s	number of ultrasonic vocalizations at 20 s time-interval													av10_30s	average distance travelled during 10 thru 30 s time-intervals														0 s	0.182725	0.255424	0.156268	0.126117	0.220467	0.195027	0.182318	0.106535	0.255372	0.529808	0.375863	0.417734	0.363888	0.32743	0.163825	0.516886	0.428008	0.359875
		30 s	number of ultrasonic vocalizations at 30 s time-interval											time		m10 s	time spent in speaker half during -10 s time-interval														10 s	0.0330892	0.101347	0.144375	0.0867284	0.119994	0.124092	0.100257	0.212376	0.131426	0.220497	0.249967	0.162516	0.112012	0.240319	0.118496	0.244334	0.120192	0.186726
		m10 vs. av0_10s	the difference in number of USV between the average of 0 and 10 s vs. -10 s time-intervals													0 s	time spent in speaker half during 0 s time-interval														m10 vs. 0s	0.118776	0.139958	0.00821588	0.0479166	0.0900063	0.0725675	0.0999306	-0.0656504	0.140371	0.380808	0.261059	0.329553	0.339212	0.135222	0.0836927	0.377099	0.394292	0.196464
		m10 vs. av10_30s	the difference in number of USV between the average of 10 thru 30 s vs. -10 s time-intervals													10 s	time spent in speaker half during 10 s time-interval														av(10_20) vs. av(m10_0s)	0.14359	0.145424	-0.0287486	-0.0342872	0.0757136	0.0476353	0.0634072	-0.0589972	0.0666574	0.256976	0.193027	0.225901	0.216811	0.0544474	-0.0270679	0.206891	0.272108	0.0859013
		sum0_20s	sum of the number of USV during 0 to 20 s time-intervals													m10vs.10s	the difference in time spent between 10 and -10 s time-intervals														av10_20s	0.108185	0.240545	0.270801	0.243396	0.262872	0.260622	0.231801	0.210522	0.274526	0.286942	0.281567	0.330798	0.264996	0.209451	0.176479	0.398881	0.23379	0.167136
		sum0_50s	sum of the number of USV during 0 to 50 s time-intervals													m10vs.av(10_30s)	the difference between average 10 thru 30 s vs. -10 s time-intervals														av10_30s	0.109932	0.237295	0.249334	0.243687	0.257275	0.260747	0.240447	0.249337	0.283221	0.312431	0.311422	0.356806	0.314142	0.24003	0.240273	0.417797	0.270662	0.190848
		m10 vs. 0s	the difference in the number of USV between 0 and -10 s time-intervals													av(m10_0)vs.av(10_30s)	the difference between average 10 thru 30 s vs. average -10 and 0 s time-intervals													time	m10 s	0.14559	0.0514161	0.127363	0.12666	0.103768	0.112139	0.113482	0.00631479	0.148298	-0.265746	-0.156555	-0.164009	-0.16901	-0.116273	-0.0784483	-0.256483	-0.291455	-0.129944
		m10 vs. 10s	the difference in the number of USV between 10 and -10 s time-intervals													av(10_30s)	average time spent in speaker half during 10 to 30 s time-intervals														0 s	0.129177	0.133668	0.211856	0.199272	0.183619	0.190479	0.179912	0.0319512	0.228259	-0.216308	0.0112503	-0.0729074	-0.0452386	-0.051734	0.0307238	-0.157169	-0.191151	-0.115899
																															10 s	0.0412413	0.0873021	0.156867	0.136305	0.11745	0.11494	0.0912192	-0.101144	0.172199	-0.057351	0.137218	0.0811301	0.13564	-0.00310784	0.0612376	0.023926	-0.00582237	-0.0457619
																															m10vs.10s	-0.114266	0.0192788	0.00408288	0.00404113	-0.00734749	-0.0140103	-0.0363701	-0.0999509	0.0188112	0.275063	0.345359	0.295932	0.314243	0.179236	0.152707	0.351217	0.332987	0.149737
																															m10vs.av(10_30s)	-0.144437	-0.0318861	-0.0755575	-0.0437713	-0.0693381	-0.0688518	-0.0932262	-0.0871659	-0.0434731	0.2315	0.375663	0.26824	0.324688	0.184235	0.192249	0.332911	0.325983	0.0961776
																															av(m10_0)vs.av(10_30s)	-0.165268	-0.0608748	-0.0981288	-0.0622791	-0.0957064	-0.0932371	-0.120463	-0.153946	-0.0680383	0.275109	0.336021	0.274018	0.35474	0.231456	0.25193	0.367028	0.35429	0.178268
																															av(10_30s)	-0.0202151	0.00245747	0.0581916	0.0551787	0.0251526	0.025436	-0.00237246	-0.157739	0.086372	-0.0726422	0.124609	0.053838	0.0931443	0.0367761	0.0889841	-0.0022346	-0.0379041	0.00742247
[truncated: 8 more columns]
